# Supplementary material for: Diffusion models enable zero-shot pose estimation for lower-limb prosthetic users
Source: PLOS Digit Health. 2025 Mar 31;4(3):e0000745. doi: 10.1371/journal.pdig.0000745 (PMC11957558; doi:10.1371/journal.pdig.0000745)
Supplement: S1 Table — (XLSX) [file pdig.0000745.s002.xlsx]

## Sheet: S1 Table
S1 Table. Number of frames with issues in each camera view based on each method. Total number of frames is 180.
Issue	Method	Camera view	Transtibial 1	Transtibial 2	Transfemoral 1	Transfemoral 2
Swap	OpenPose	Anterior	0	0	0	0
		Posterior	0	0	0	0
		Left	3	0	2	0
		Right	23	8	13	6
	Zero-shot	Anterior	5	0	0	5
		Posterior	0	0	0	0
		Left	32	4	10	39
		Right	56	25	13	48
Undetected	OpenPose	Anterior	3	0	47	40
		Posterior	1	0	4	4
		Left	121	18	104	79
		Right	102	3	169	146
	Zero-shot	Anterior	0	0	46	0
		Posterior	0	0	5	0
		Left	4	0	9	13
		Right	3	1	18	6
