# Supplementary material for: Diffusion models enable zero-shot pose estimation for lower-limb prosthetic users
Source: PLOS Digit Health. 2025 Mar 31;4(3):e0000745. doi: 10.1371/journal.pdig.0000745 (PMC11957558; doi:10.1371/journal.pdig.0000745)
Supplement: S2 Table — (XLSX) [file pdig.0000745.s003.xlsx]

## Sheet: S2 Table
S2 Table. Individual keypoints coordinates error (MAE) when comparing DeepLabCut (treated as ground truth) and OpenPose.
Pose Estimation	Subject	Body Part	Anterior view	Anterior std	Posterior view	Posterior std	Left view	Left std	Right view	Right std
OpenPose	Transtibial	Right_Hip	28.828	4.21135	32.4493	4.25487			42.5436	5.34152
		Left_Hip	37.7527	4.40199	31.3649	4.1933	40.1996	5.22221
		Right_Knee	7.35002	6.0931	9.20713	5.87314	33.8628	31.5515	18.8847	11.8422
		Left_Knee	5.05462	2.56496	11.6772	5.26171	7.44466	5.67903	5.83236	3.88336
		Right_Ankle	11.2016	11.9083	5.96387	2.35805	62.5856	65.0656	51.6049	38.4842
		Left_Ankle	5.11872	1.94989	5.35921	3.16409	4.82127	2.03418	6.19646	1.69973
		Right_Toe					99.5626	118.083	38.9763	38.1682
		Left_Toe					11.9603	2.77539	8.0549	4.04621
	Transtibial 2	Right_Hip	23.673	4.66489	32.4073	3.49562			35.4055	4.6401
		Left_Hip	25.6376	3.77586	30.6953	2.9524	28.6113	4.49786
		Right_Knee	7.69722	3.80895	8.01534	4.26666	7.33792	4.03554	8.77132	3.41992
		Left_Knee	5.91867	2.43984	6.9152	4.32859	3.61707	1.83353	6.09533	3.67556
		Right_Ankle	5.97169	5.39384	12.5018	7.63492	11.8866	6.91512	14.3571	2.79016
		Left_Ankle	3.91209	2.01368	3.96247	2.56592	2.54259	1.40855	5.50894	2.15015
		Right_Toe					11.8975	6.64792	9.67531	4.06467
		Left_Toe					7.65992	2.11352	8.04471	5.82737
	Mean	Right limbs	14.1203	6.0134	16.7575	4.64721	37.8555	38.7165	27.5273	13.5939		24.0651	15.7427
		Left limbs	13.8991	2.8577	14.9957	3.74434	13.3571	3.19553	6.62212	3.54706		12.2185	3.33616
		Right limbs (wo hips)	8.05514	6.80104	8.92203	5.03319	37.8555	38.7165	23.7116	16.4616
		Left limbs (wo hips)	5.00102	2.24209	6.97851	3.83008	6.34097	2.6407	6.62212	3.54706
	Transfemoral	Right_Hip	24.792	5.90237	38.1493	3.397			50.2927	15.0788
		Left_Hip	30.1391	6.76513	34.6644	4.13041	37.7238	39.3796
		Right_Knee	20.2022	10.1013	19.5294	8.97292	39.0085	21.9288	48.7132	15.4059
		Left_Knee	5.70428	2.06366	6.40426	2.95294	7.65232	3.78787	12.53	7.11097
		Right_Ankle	21.154	59.0953	10.1522	8.2667	39.8165	52.1655	1.99625e+06	1.07499e+07
		Left_Ankle	5.06779	1.84588	3.81233	1.87198	3.78558	2.03781	15.1109	25.7557
		Right_Toe					64.2762	83.4017	591.104	1840
		Left_Toe					10.9238	4.94822	14.7066	20.3563
	Transfemoral 2	Right_Hip	18.4801	2.05283	31.1314	2.76836			26.2403	8.44293
		Left_Hip	14.0844	2.92345	23.4839	2.03036	22.1696	3.08782
		Right_Knee	12.5602	7.52342	11.5446	3.32106	19.2105	14.1965	26.0046	27.2987
		Left_Knee	3.62086	1.70273	7.60772	2.61098	3.01722	1.90169	11.3207	9.287
		Right_Ankle	715.227	4557.51	9.27747	6.29234	17.926	35.6279	211.684	448.627
		Left_Ankle	4.57156	1.93017	3.97429	1.85597	3.15364	1.48798	5.37298	5.82445
		Right_Toe					11.6003	8.85044	103.126	70.389
		Left_Toe					7.22092	1.79623	7.43384	11.5709
	Mean	Right limbs	135.403	773.697	19.9641	5.50306	31.973	36.0285	249664	1.34404e+06		62462.8	336214
		Left limbs	10.5313	2.87184	13.3245	2.57544	12.917	8.6138	11.0836	11.9945		11.9641	6.5139
		Right limbs (wo hips)	192.286	1158.56	12.6259	6.71325	31.973	36.0285	332873	1.79205e+06
		Left limbs (wo hips)	4.74112	1.88561	5.44965	2.32297	5.95892	2.65997	11.0792	13.3175
Zero-shot	Transtibial	Right_Hip	28.6656	4.9839	36.4514	3.30797			39.437	7.09558
		Left_Hip	38.9714	4.09617	36.0981	3.78033	38.1764	5.62981
		Right_Knee	9.7171	6.33439	16.3014	7.9143	10.6893	8.20978	8.10286	5.17555
		Left_Knee	5.04348	3.14329	15.4498	7.92192	6.70496	5.9873	8.43823	6.93884
		Right_Ankle	6.3881	4.6938	5.96765	5.29852	11.9213	11.8835	12.3599	4.64172
		Left_Ankle	5.73713	3.59087	5.78488	4.05275	8.55713	11.0252	7.1585	10.1365
		Right_Toe					16.2602	12.2237	10.2457	3.7858
		Left_Toe					15.2538	11.8963	9.82772	10.824
	Transtibial 2	Right_Hip	23.3958	5.04119	29.6679	4.0023			33.0552	6.61097
		Left_Hip	24.5513	4.98867	28.0925	3.74939	27.2255	5.76666
		Right_Knee	9.13292	4.81948	7.52381	4.83119	8.69594	5.21759	8.37018	3.3291
		Left_Knee	8.00581	3.13843	6.65437	3.97892	4.19208	2.63806	9.46913	14.3223
		Right_Ankle	6.36303	3.96541	15.8069	8.73543	7.10785	8.03845	13.7255	4.69697
		Left_Ankle	5.73909	2.94747	17.3857	41.8932	3.27705	2.04052	5.57831	3.0422
		Right_Toe					14.423	19.977	7.69816	5.177
		Left_Toe					8.94266	3.06423	9.63114	13.213
	Mean	Right limbs	13.9437	4.97303	18.6198	5.68162	11.5163	10.925	16.6243	5.06409		15.176	6.66094
		Left limbs	14.6747	3.65082	18.2442	10.8961	14.6888	5.51459	7.66104	8.60996		13.8172	7.16786
		Right limbs (wo hips)	7.90029	4.95327	11.3999	6.69486	11.5163	10.925	10.0837	4.46769
		Left limbs (wo hips)	6.13138	3.20502	11.3187	14.4617	7.82128	6.1086	8.35051	9.74614
	Transfemoral	Right_Hip	26.6698	13.2078	40.5866	5.99787			44.8529	10.6283
		Left_Hip	32.9076	10.2053	36.9766	3.81033	38.6826	28.3111
		Right_Knee	25.9351	17.7656	22.4297	10.6806	20.2157	8.74112	23.1956	11.5296
		Left_Knee	8.26419	13.4945	6.07259	2.83857	8.18679	4.71193	11.2876	7.53442
		Right_Ankle	123.39	605.74	15.8251	8.15448	5.21389	2.30454	14.0328	15.738
		Left_Ankle	6.32433	14.0138	4.89119	2.92113	3.10726	1.80828	10.9477	15.3093
		Right_Toe					31.7614	42.0192	22.9661	29.9508
		Left_Toe					12.947	5.72661	13.9276	20.9479
	Transfemoral 2	Right_Hip	24.7694	6.06341	36.5623	3.68051			31.9188	7.01693
		Left_Hip	16.3471	4.33467	30.304	5.36101	22.6043	7.37636
		Right_Knee	10.4823	6.20298	9.45223	4.41548	12.8735	7.52234	12.8722	6.43963
		Left_Knee	6.30827	4.86834	10.1521	3.91972	12.7875	8.97361	14.0008	9.0909
		Right_Ankle	8.66299	7.1947	9.63329	5.15803	8.33766	12.9737	7.89937	6.86206
		Left_Ankle	5.81556	4.56933	6.51237	3.64229	5.33456	6.9372	6.75342	8.80693
		Right_Toe					10.5666	12.6232	9.58206	10.7756
		Left_Toe					8.82615	6.36948	8.08694	11.6901
	Mean	Right limbs	36.6516	109.362	22.4149	6.34783	14.8281	14.364	20.915	12.3676		23.7024	35.6105
		Left limbs	12.6612	8.581	15.8182	3.74884	15.1172	9.68642	10.7474	10.1854		13.586	8.05041
		Right limbs (wo hips)	42.1176	159.226	14.3351	7.10215	14.8281	14.364	15.0913	13.5493
		Left limbs (wo hips)	6.67808	9.23651	6.90707	3.33043	8.53155	5.75452	10.834	12.2299
