# Supplementary material for: Diffusion models enable zero-shot pose estimation for lower-limb prosthetic users
Source: PLOS Digit Health. 2025 Mar 31;4(3):e0000745. doi: 10.1371/journal.pdig.0000745 (PMC11957558; doi:10.1371/journal.pdig.0000745)
Supplement: S3 Table — (XLSX) [file pdig.0000745.s004.xlsx]

## Sheet: S3 Table
S3 Table. Joint angle error (MAE) when comparing DeepLabCut (ground truth) and OpenPose.
Pose Estimation	Subject	Angle	Error	Std
OpenPose	Transtibial	Left hip angle	3.51	2.82
		Right hip angle	2.65	2.21
		Left knee angle	3.8	2.75
		Right knee angle	8.31	15.12
		Left ankle angle	2.76	2.15
		Right ankle angle	31.73	27.47
	Transtibial 2	Left hip angle	1.05	0.78
		Right hip angle	3.5	2.01
		Left knee angle	1.49	1
		Right knee angle	4.98	3.01
		Left ankle angle	4.79	3.17
		Right ankle angle	10.2	4.67
	Mean	Left hip angle	2.28	1.8
		Right hip angle	3.075	2.11
		Left knee angle	2.645	1.875
		Right knee angle	6.645	9.065
		Left ankle angle	3.775	2.66
		Right ankle angle	20.965	16.07
	Transfemoral	Left hip angle	7.47	8.85
		Right hip angle	5.5	6.21
		Left knee angle	7.01	7.92
		Right knee angle	33.55	29.58
		Left ankle angle	5.39	4
		Right ankle angle	58.73	27.88
	Transfemoral 2	Left hip angle	3.94	1.94
		Right hip angle	8.63	17.52
		Left knee angle	4.38	2.61
		Right knee angle	30.12	42.73
		Left ankle angle	6.07	3.28
		Right ankle angle	41.3	32.47
	Mean	Left hip angle	5.705	5.395
		Right hip angle	7.065	11.865
		Left knee angle	5.695	5.265
		Right knee angle	31.835	36.155
		Left ankle angle	5.73	3.64
		Right ankle angle	50.015	30.175
	Overall mean	Transtibial left	2.9	2.11167
		Transtibial right	10.2283	9.08167
		Transfemoral left	5.71	4.76667
		Transfemoral right	29.6383	26.065
Zero-shot	Transtibial	Left hip angle	3.52	2.67
		Right hip angle	3.98	3.09
		Left knee angle	3.89	3.47
		Right knee angle	5.51	5.17
		Left ankle angle	4.85	3.38
		Right ankle angle	8.76	4.99
	Transtibial 2	Left hip angle	1.62	1.31
		Right hip angle	3.43	2.39
		Left knee angle	2	1.76
		Right knee angle	4.97	3.9
		Left ankle angle	3.61	2.63
		Right ankle angle	11.24	7.39
	Mean	Left hip angle	2.57	1.99
		Right hip angle	3.705	2.74
		Left knee angle	2.945	2.615
		Right knee angle	5.24	4.535
		Left ankle angle	4.23	3.005
		Right ankle angle	10	6.19
	Transfemoral	Left hip angle	8.22	8.73
		Right hip angle	4	3.44
		Left knee angle	3.59	2.37
		Right knee angle	8	7.51
		Left ankle angle	3.97	4.66
		Right ankle angle	10.51	11.68
	Transfemoral 2	Left hip angle	5.38	4.3
		Right hip angle	4.1	4.06
		Left knee angle	6.85	7.71
		Right knee angle	6.16	5.46
		Left ankle angle	3.39	2.8
		Right ankle angle	7.17	6.83
	Mean	Left hip angle	6.8	6.515
		Right hip angle	4.05	3.75
		Left knee angle	5.22	5.04
		Right knee angle	7.08	6.485
		Left ankle angle	3.68	3.73
		Right ankle angle	8.84	9.255
	Overall mean	Transtibial left	3.24833	2.53667
		Transtibial right	6.315	4.48833
		Transfemoral left	5.23333	5.095
		Transfemoral right	6.65667	6.49667
