# Supplementary material for: Diffusion models enable zero-shot pose estimation for lower-limb prosthetic users
Source: PLOS Digit Health. 2025 Mar 31;4(3):e0000745. doi: 10.1371/journal.pdig.0000745 (PMC11957558; doi:10.1371/journal.pdig.0000745)
Supplement: S4 Table — (XLSX) [file pdig.0000745.s005.xlsx]

## Sheet: S4 Table
S4 Table. Review of literature that has assessed the accuracy of OpenPose on gait analysis.
Author(s)	Experiment Setting	Software Tested	Joint Error (cm)	Angle Error (degrees)
(Serrancoli et al., 2020)	Bicycle pedaling;	OpenPose	RMSE	RMSE
	2D Sagittal		Hip: 1.2 ± 0.3	Hip: 1.8 ± 0.6
			Knee: 1.3 ± 0.8	Knee: 4.4 ± 2.0
			Ankle: 2.6 ± 0.9	Ankle: 10.9 ± 7.7
			Toe: 3.0 ± 1.9
			Heel: 1.4 ± 0.4
(Cronin et al., 2019)	Underwater running;	Custom trained DeepLabCut 300–400 labelled images	RMSE
	2D Sagittal		approximately 1
(Moro et al., 2020)	Walking;	Custom trained DeepLabCut 10 labelled images	MAE
	2D Sagittal		Hip: 1.25 ± 0.39
			Knee: 1.24 ± 0.31
			Ankle: 1.76 ± 0.60
			Foot: 1.74 ± 0.60
(Van Hooren et al., 2023)	Walking,	OpenPose*		RMSE*
	Running;	Custom trained DeepLabCut		Hip: 4.94 ± 2.23
	2D Sagittal			Knee: 6.53 ± 2.44
				Ankle: 5.66 ± 1.36
(Washabaugh et al., 2022)	Walking;	OpenPose*		MAE*
	2D Sagittal	MoveNet		Hip: 3.7 ± 1.3
				Knee: 5.1 ± 2.5
(Stenum et al., 2021)	Walking;	OpenPose		MAE
	2D			Hip: 4.0 ± 2.2
				Knee: 5.6 ± 2.9
				Ankle 7.4 ± 4.6
(Zago et al., 2020)	Walking (straight); Stereoscopic 3D	OpenPose	RMSE
			Overall: 2.08 ± 3.5
			Hip: 2.34
			Knee: 2.48
			Ankle: 2.62
(Needham et al., 2021)	Walking;	OpenPose*	MAE*
	Multi-camera 3D	AlphaPose	Hip: 3.4 ± 1.2
		DeepLabCut	Knee: 3.0 ± 1.1
			Ankle: 1.6 ± 0.08
(Nakano et al., 2020)	Walking;	OpenPose	MAE
	Multi-camera 3D		Hip: 3.38
			Knee: 2.85
			Ankle: 3.23
(Slembrouck et al., 2020)	Running;	OpenPose	MAE
	Multi-camera 3D		Hip: 4.16 ± 1.55
			Knee: 4.04 ± 1.91
			Ankle: 4.06 ± 2.13
(D’Antonio et al., 2020)	Walking (straight); Stereoscopic 3D	OpenPose		MAE
				Hip: 9.9 ± 1.1
				Knee: 8.1 ± 4.5
