# Supplementary material for: Diffusion models enable zero-shot pose estimation for lower-limb prosthetic users
Source: PLOS Digit Health. 2025 Mar 31;4(3):e0000745. doi: 10.1371/journal.pdig.0000745 (PMC11957558; doi:10.1371/journal.pdig.0000745)
Supplement: S5 Table — (XLSX) [file pdig.0000745.s006.xlsx]

## Sheet: S5 Table
S5 Table. Individual keypoints coordinates error (MAE) when comparing manual annotation and the different pose estimations. It is established here that DeepLabCut is satisfactory to be used as ground truth labels.
Pose Estimation	Body Part	Anterior view MAE	Anterior view standard deviation	Posterior view MAE	Posterior view standard deviation	Left view MAE	Left view standard deviation	Right view MAE	Right view standard deviation
DeepLabCut	Right_Hip	22.1229	6.0762	14.8172	4.78805			9.81448	4.92729
	Left_Hip	27.8234	6.69539	16.625	4.33161	8.0058	3.75507
	Right_Knee	4.42863	1.9105	6.03781	2.46596			4.29069	2.60565
	Left_Knee	8.70117	4.26073	5.81724	3.26335	5.65654	3.33939
	Right_Ankle	7.15328	4.17435	5.52144	2.36511			2.88418	1.0633
	Left_Ankle	4.89474	2.33318	4.80359	2.1715	3.1224	1.33519
	Right_Toe							2.20394	1.30345
	Left_Toe					4.44437	1.57238
	Right limbs	11.2349	4.05368	8.79214	3.20637			4.79832	2.47493
	Left limbs	13.8064	4.42976	9.08194	3.25549	5.30728	2.50051
	Right limbs (wo hips)	5.79095	3.04243	5.77963	2.41553			3.12627	1.65747
	Left limbs (wo hips)	6.79795	3.29695	5.31041	2.71742	4.40777	2.08232
	All limbs	12.5207	4.24172	8.93704	3.23093	5.30728	2.50051	4.79832	2.47493
	All limbs (wo hips)	6.29445	3.16969	5.54502	2.56648	4.40777	2.08232	3.12627	1.65747
OpenPose	Right_Hip	9.30076	5.05774	19.8259	4.19483			34.9935	7.20377
	Left_Hip	11.8267	4.4351	18.2031	3.88124	39.0831	7.76042
	Right_Knee	7.0027	5.94506	10.1586	6.86555			17.8091	12.1892
	Left_Knee	7.69699	4.38518	8.86864	5.5689	5.44576	3.34351
	Right_Ankle	12.8727	15.1783	5.73318	3.61643			50.5997	39.3409
	Left_Ankle	4.54078	2.70267	3.63525	2.23627	6.17395	2.49943
	Right_Toe							38.8832	38.342
	Left_Toe					8.61072	2.89733
	Right limbs	9.7254	8.72703	11.9059	4.89227			35.5714	24.269
	Left limbs	8.02148	3.84098	10.2357	3.89547	14.8284	4.12517
	Right limbs (wo hips)	9.93771	10.5617	7.94588	5.24099			35.764	29.9574
	Left limbs (wo hips)	6.11889	3.54393	6.25195	3.90258	6.74348	2.91342
	All limbs	8.87344	6.28401	11.0708	4.39387	14.8284	4.12517	35.5714	24.269
	All limbs (wo hips)	8.0283	7.0528	7.09891	4.57179	6.74348	2.91342	35.764	29.9574
Zero-shot	Right_Hip	9.44696	5.33235	23.5029	4.25758			32.1898	8.31759
	Left_Hip	13.1097	4.92293	22.7117	4.28354	37.4169	8.28442
	Right_Knee	10.0759	6.88722	18.5934	9.41266			8.48999	4.92973
	Left_Knee	10.4427	5.23417	12.5987	8.44661	6.50236	4.93587
	Right_Ankle	9.1242	7.86864	7.02093	6.40783			10.9544	4.4662
	Left_Ankle	6.56919	5.45452	5.98059	4.00442	10.1514	10.6879
	Right_Toe							9.50985	3.74892
	Left_Toe					11.7309	11.8338
	Right limbs	9.54904	6.69607	16.3724	6.69269			15.286	5.36561
	Left limbs	10.0405	5.20387	13.7637	5.57819	16.4504	8.93548
	Right limbs (wo hips)	9.60007	7.37793	12.8072	7.91025			9.6514	4.38162
	Left limbs (wo hips)	8.50593	5.34435	9.28965	6.22551	9.46155	9.1525
	All limbs	9.79478	5.94997	15.068	6.13544	16.4504	8.93548	15.286	5.36561
	All limbs (wo hips)	9.053	6.36114	11.0484	7.06788	9.46155	9.1525	9.6514	4.38162
