# Supplementary material for: Diffusion models enable zero-shot pose estimation for lower-limb prosthetic users
Source: PLOS Digit Health. 2025 Mar 31;4(3):e0000745. doi: 10.1371/journal.pdig.0000745 (PMC11957558; doi:10.1371/journal.pdig.0000745)
Supplement: S6 Table — (XLSX) [file pdig.0000745.s007.xlsx]

## Sheet: S6 Table
S6 Table. Joint angle error (MAE) when comparing manual annotation and the different pose estimations.
Pose Estimation	Angle	MAE	Standard deviation
DeepLabCut	Left hip angle	1.31	0.9
	Right hip angle	1.6	1.1
	Left knee angle	1.35	0.97
	Right knee angle	1.87	1.31
	Left ankle angle	1.64	1.34
	Right ankle angle	1.91	1.52
OpenPose	Left hip angle	3.06	2.56
	Right hip angle	3.06	2.36
	Left knee angle	3.76	2.79
	Right knee angle	7.55	14.69
	Left ankle angle	2.97	2.31
	Right ankle angle	31.28	27.58
Zero-shot	Left hip angle	3.28	2.42
	Right hip angle	4.35	2.98
	Left knee angle	3.96	3.36
	Right knee angle	5.94	5.26
	Left ankle angle	5.89	3.87
	Right ankle angle	7.45	5.01
