# Supplementary material for: Diffusion models enable zero-shot pose estimation for lower-limb prosthetic users
Source: PLOS Digit Health. 2025 Mar 31;4(3):e0000745. doi: 10.1371/journal.pdig.0000745 (PMC11957558; doi:10.1371/journal.pdig.0000745)
Supplement: S7 Table — (XLSX) [file pdig.0000745.s008.xlsx]

## Sheet: S7 Table
S7 Table. Number of frames where likelihood <0.50. Total number of frames is 180.
Pose Estimation	Subject	Body Part	Anterior view	Posterior view	Left view	Right view
MyDLCModel	Transtibial	Right_Hip	0	0	179	2
		Left_Hip	0	0	0	173
		Right_Knee	0	0	6	0
		Left_Knee	0	0	0	17
		Right_Ankle	0	0	8	0
		Left_Ankle	1	35	0	1
		Right_Toe	9	179	19	0
		Left_Toe	10	177	0	15
	Transtibial 2	Right_Hip	0	0	179	3
		Left_Hip	0	0	0	179
		Right_Knee	0	0	14	0
		Left_Knee	0	0	0	18
		Right_Ankle	0	0	11	0
		Left_Ankle	0	27	0	3
		Right_Toe	0	179	29	0
		Left_Toe	6	179	0	18
	Transfemoral	Right_Hip	0	0	179	21
		Left_Hip	4	0	2	179
		Right_Knee	0	0	28	1
		Left_Knee	1	0	0	38
		Right_Ankle	7	2	12	4
		Left_Ankle	0	7	1	8
		Right_Toe	9	155	43	1
		Left_Toe	15	97	12	46
	Transfemoral 2	Right_Hip	0	0	179	0
		Left_Hip	0	0	0	179
		Right_Knee	0	0	40	3
		Left_Knee	0	0	0	2
		Right_Ankle	49	0	11	5
		Left_Ankle	15	0	0	0
		Right_Toe	0	145	22	3
		Left_Toe	0	147	5	22
OpenPose	Transtibial	Right_Hip	0	0	135	6
		Left_Hip	0	0	34	60
		Right_Knee	1	0	54	20
		Left_Knee	0	0	6	9
		Right_Ankle	10	1	75	59
		Left_Ankle	0	0	14	19
		Right_Toe	56	89	100	81
		Left_Toe	31	112	25	31
	Transtibial 2	Right_Hip	0	0	19	0
		Left_Hip	0	0	0	19
		Right_Knee	0	0	0	1
		Left_Knee	0	0	0	2
		Right_Ankle	0	2	0	1
		Left_Ankle	0	0	0	3
		Right_Toe	10	125	39	4
		Left_Toe	0	123	1	16
	Transfemoral	Right_Hip	0	1	167	48
		Left_Hip	0	0	132	145
		Right_Knee	3	0	92	60
		Left_Knee	0	0	1	14
		Right_Ankle	55	8	80	67
		Left_Ankle	0	0	5	32
		Right_Toe	61	98	72	82
		Left_Toe	3	45	35	45
	Transfemoral 2	Right_Hip	0	0	58	0
		Left_Hip	0	0	0	21
		Right_Knee	2	0	24	22
		Left_Knee	0	0	0	8
		Right_Ankle	32	5	75	99
		Left_Ankle	0	0	0	26
		Right_Toe	58	91	53	69
		Left_Toe	0	77	1	51
Zero-shot	Transtibial	Right_Hip	0	0	83	0
		Left_Hip	0	0	10	15
		Right_Knee	0	0	2	0
		Left_Knee	0	0	2	0
		Right_Ankle	0	1	2	2
		Left_Ankle	0	0	3	3
		Right_Toe	6	54	24	3
		Left_Toe	20	57	12	16
	Transtibial 2	Right_Hip	0	0	3	0
		Left_Hip	0	0	0	5
		Right_Knee	0	0	0	0
		Left_Knee	0	0	0	0
		Right_Ankle	0	0	0	2
		Left_Ankle	0	0	0	0
		Right_Toe	0	55	15	2
		Left_Toe	1	81	0	12
	Transfemoral	Right_Hip	0	2	161	98
		Left_Hip	0	3	95	159
		Right_Knee	4	4	1	6
		Left_Knee	0	0	1	8
		Right_Ankle	23	6	1	9
		Left_Ankle	0	0	0	11
		Right_Toe	30	33	12	20
		Left_Toe	1	82	9	24
	Transfemoral 2	Right_Hip	0	0	20	0
		Left_Hip	0	0	0	11
		Right_Knee	0	0	2	1
		Left_Knee	0	0	2	0
		Right_Ankle	0	0	4	2
		Left_Ankle	0	0	4	1
		Right_Toe	1	24	19	5
		Left_Toe	0	40	8	10
